# Supplementary material for: Protein conformational transition microenvironment in silk fibroin hydrogels: proliferation and chondrogenesis of encapsulated stem cells
Source: Regen Biomater. 2025 Oct 1;12:rbaf102. doi: 10.1093/rb/rbaf102 (PMC12598285; doi:10.1093/rb/rbaf102)
Supplement: rbaf102_Supplementary_Data [file rbaf102_supplementary_data.zip]

Archive with 2 entries (2 files):
- Conformational transition--SI--20250817.docx
- Response to Reviewers-20250817 final.docx
